# Supplementary material for: Engineering Cell Polarization Improves Protein Production in Saccharomyces cerevisiae
Source: Microorganisms. 2022 Oct 11;10(10):2005. doi: 10.3390/microorganisms10102005 (PMC9609600; doi:10.3390/microorganisms10102005)
Supplement: Supplementary file 1 [file microorganisms-10-02005-s001.zip]

Archive with 1 entries (1 files):
- microorganisms-1957712-supplementary.pdf
